# Supplementary material for: Modified Fabrication of Perovskite-Based Composites and Its Exploration in Printable Humidity Sensors
Source: Polymers (Basel). 2022 Oct 16;14(20):4354. doi: 10.3390/polym14204354 (PMC9606918; doi:10.3390/polym14204354)
Supplement: Supplementary file 1 [file polymers-14-04354-s001.zip]

Archive with 1 entries (1 files):
- polymers-1976453-supplementary.pdf
